# Supplementary material for: Characterizing Infrared Spectra of OH–·(H2O)2 and OH–·(H2O)3 with Constrained Nuclear-Electronic Orbital Molecular Dynamics
Source: J Phys Chem A. 2025 Oct 18;129(43):9883–94. doi: 10.1021/acs.jpca.5c04334 (PMC12581138; doi:10.1021/acs.jpca.5c04334)
Supplement: Supplementary file 2 [file jp5c04334_si_002.zip]

Archive with 52 entries (49 files):
- vibrations/
- vibrations/2H2O/
- vibrations/2H2O/vibration_10.gif
- vibrations/2H2O/vibration_11.gif
- vibrations/2H2O/vibration_12.gif
- vibrations/2H2O/vibration_13.gif
- vibrations/2H2O/vibration_14.gif
- vibrations/2H2O/vibration_15.gif
- vibrations/2H2O/vibration_16.gif
- vibrations/2H2O/vibration_17.gif
- vibrations/2H2O/vibration_18.gif
- vibrations/2H2O/vibration_19.gif
- vibrations/2H2O/vibration_20.gif
- vibrations/2H2O/vibration_21.gif
- vibrations/2H2O/vibration_22.gif
- vibrations/2H2O/vibration_23.gif
- vibrations/2H2O/vibration_24.gif
- vibrations/2H2O/vibration_7.gif
- vibrations/2H2O/vibration_8.gif
- vibrations/2H2O/vibration_9.gif
- vibrations/2H2O.molden
- vibrations/2H2O_vib_info.txt
- vibrations/3H2O/
- vibrations/3H2O/vibration_10.gif
- vibrations/3H2O/vibration_11.gif
- vibrations/3H2O/vibration_12.gif
- vibrations/3H2O/vibration_13.gif
- vibrations/3H2O/vibration_14.gif
- vibrations/3H2O/vibration_15.gif
- vibrations/3H2O/vibration_16.gif
- vibrations/3H2O/vibration_17.gif
- vibrations/3H2O/vibration_18.gif
- vibrations/3H2O/vibration_19.gif
- vibrations/3H2O/vibration_20.gif
- vibrations/3H2O/vibration_21.gif
- vibrations/3H2O/vibration_22.gif
- vibrations/3H2O/vibration_23.gif
- vibrations/3H2O/vibration_24.gif
- vibrations/3H2O/vibration_25.gif
- vibrations/3H2O/vibration_26.gif
- vibrations/3H2O/vibration_27.gif
- vibrations/3H2O/vibration_28.gif
- vibrations/3H2O/vibration_29.gif
- vibrations/3H2O/vibration_30.gif
- vibrations/3H2O/vibration_31.gif
- vibrations/3H2O/vibration_32.gif
- vibrations/3H2O/vibration_33.gif
- vibrations/3H2O/vibration_7.gif
- vibrations/3H2O/vibration_8.gif
- vibrations/3H2O/vibration_9.gif
- vibrations/3H2O.molden
- vibrations/3H2O_vib_info.txt
