# Supplementary material for: Characterizing Infrared Spectra of OH–·(H2O)2 and OH–·(H2O)3 with Constrained Nuclear-Electronic Orbital Molecular Dynamics
Source: J Phys Chem A. 2025 Oct 18;129(43):9883–94. doi: 10.1021/acs.jpca.5c04334 (PMC12581138; doi:10.1021/acs.jpca.5c04334)
Supplement: Supplementary file 2 [file jp5c04334_si_002.zip › vibrations/2H2O.molden]

[Molden Format]
[FREQ]
-0.0
-0.0
-0.0
-0.0
0.2573220625419606
0.8594244135468426
33.157694325157
93.58171412520781
148.09433821404963
274.4202037703394
338.7157072040868
391.1881699919869
507.0674556584688
563.5118928765098
617.332500680877
1209.198715588038
1238.2044462984838
1613.9733453168512
1627.428225872488
1919.8105372584612
2206.5223572049736
3746.926618659854
3756.2343202723937
3757.643385158536
[FR-COORD]
O -4.287281170601633 -0.6166131043591563 0.07978018281864528
H -3.8998183012240264 -2.2994469639655746 -0.5756520474126421
O 4.210270388461435 -0.7821915393226803 -0.20442466719726074
H 4.944463914150035 -0.49753014876001944 1.465932323103633
O 0.01955137490850963 1.4865731614771218 0.1329737161877681
H -2.4546659730860223 0.2987631174175548 0.11779821230117699
H 2.386845836979448 0.17080764863324635 -0.09248492240118805
H 0.004004779122575859 2.782064225289337 -1.1837839322962416
[FR-NORM-COORD]
vibration 1
7.319932420970980645e-03 6.246494017465567192e-03 8.814204081851373385e-02
1.537267107943828329e-02 -7.759049040921167650e-02 3.081731215587704131e-01
-1.005188797010832420e-02 -3.110974315174380722e-02 8.741594489322566941e-02
3.504025240163810735e-03 1.745775150600208381e-01 4.640576204258396037e-02
8.651133077684183175e-04 2.709515145264877398e-02 -1.681604211906547464e-01
4.177565017305207885e-03 1.691270590250978575e-02 -2.313585873662137721e-02
-5.784164448346599922e-03 -9.890562552487863063e-03 -1.855809261792681214e-02
-2.295326692252868186e-03 -1.433250467621684787e-01 -3.358684083987257818e-01
vibration 2
1.696647023011171873e-02 1.529134632526618909e-01 9.563726246137627465e-03
-4.628106839512824422e-02 1.429454277921568539e-01 -2.223933456669799618e-03
1.044993648054675164e-02 -1.523152867201316707e-01 -2.194181760645593296e-02
2.749789389099275422e-02 -1.880819336267793851e-01 -2.334192208336721350e-02
9.334472367539506377e-02 -3.524675962321820004e-03 8.356048076793125279e-03
5.033312919619267051e-02 8.619105048791121659e-02 9.188977195547523569e-03
4.522833360387053941e-02 -8.738570002332567144e-02 -9.050782793519941000e-03
1.352967991519792301e-01 6.061973770421179124e-03 1.729873516959981247e-02
vibration 3
-7.130233411902701934e-02 9.803337772581609266e-02 -1.546039449048137726e-01
-6.864185700871622275e-02 9.315411519254215844e-02 -1.405065305970542022e-01
-6.571836476407628969e-02 3.002719078972137731e-02 5.405984033707407488e-02
-1.057153125387221143e-01 2.638620714289676566e-02 7.225866024503273255e-02
-5.601617567979805951e-02 6.411380073393416201e-02 -5.499766724841390758e-02
-6.495592785304787897e-02 8.363080706446404666e-02 -1.123079808062096147e-01
-6.090312581890012372e-02 4.485785147160511327e-02 6.631366387029657972e-03
-1.361999842202470286e-02 6.077442086446019354e-02 -5.877790429727801358e-02
vibration 4
3.178556266333540381e-02 9.741404988298446588e-02 8.734738346686785060e-02
3.421523837336433449e-02 9.875647688070225694e-02 8.533980521670402053e-02
3.198838047227095527e-02 1.160497040572825295e-01 7.233532628011082877e-02
3.417472947334192906e-02 1.164790563801216955e-01 7.129835191320654797e-02
2.745084720180903520e-02 1.065636961205710387e-01 8.119772663988406025e-02
2.986984653212397881e-02 1.012836837307450610e-01 8.474699186221695824e-02
3.012410068371232374e-02 1.118834755836361633e-01 7.613889080290031641e-02
2.233984928276026502e-02 1.075849851890540582e-01 8.226208050977754094e-02
vibration 5
5.642756660145076958e-02 2.909488966650606440e-02 -3.051314747094308749e-02
5.629861481355526165e-02 3.139218554658532168e-02 -3.648258368390458473e-02
5.271805630356778127e-02 8.002593933751837862e-02 -1.656808621030512185e-01
7.844343040972315273e-02 8.569949816416132238e-02 -1.779550227283147323e-01
4.465961743827483871e-02 5.513782312663723095e-02 -9.872724156392510830e-02
5.143677247442361017e-02 4.016309280175243274e-02 -5.952894318698459530e-02
4.881071723724707268e-02 6.917434345514447691e-02 -1.364881256177280233e-01
1.605796875877901070e-02 5.491212211868289061e-02 -9.861357406386925262e-02
vibration 6
9.877051889659418937e-02 -4.393768837683370565e-02 -1.161198553850632254e-01
1.251422519085781115e-01 -4.448092889376213666e-02 -9.912479927709391681e-02
1.089337826037635043e-01 5.209540252465678922e-03 1.091723513738633300e-01
6.019650359849024884e-02 1.402925990219434059e-02 1.290831590845726573e-01
8.543045552657926867e-02 -1.928402082106647070e-02 -1.400322335272601547e-02
9.260124150502638263e-02 -3.338028625978720076e-02 -7.278779804658584707e-02
1.001808541862070356e-01 -5.738686623990562133e-03 5.555925824159924087e-02
1.123764152190970811e-01 -2.520874772502646952e-02 -2.015667617790104296e-02
vibration 7
1.048653121336225319e-01 -6.983377327840716020e-02 -2.648488457633376564e-02
2.259583254307593048e-01 -9.114981849377061518e-02 9.943281333629444552e-02
-1.162011063453377568e-01 -6.946075121350039905e-02 -1.169603105362118124e-02
-6.295491812982907665e-02 -7.841465861300513096e-02 -3.356369176476049071e-02
4.062605048613894543e-03 1.419184831283708814e-01 3.607043443132018634e-02
5.396341105450593728e-02 2.794369900916046298e-02 -2.478627772808715633e-03
-6.525785502749546774e-02 3.074607721511394068e-02 1.054822060533625212e-02
3.803867867212038997e-03 6.505579525308841093e-02 -3.973930159511428889e-02
vibration 8
1.740578944124256816e-02 -1.711787006877903833e-02 4.977391905154364415e-02
-2.185010767244756000e-02 7.975856374563888851e-02 -2.221365920101331659e-01
1.359292313222054509e-02 3.384741447466033115e-02 4.441450397666497386e-03
-4.038094447034201728e-01 -7.199068560212178447e-01 3.163485604259579365e-01
-5.521331690238179095e-03 1.229922166332356875e-02 -6.010011883867122373e-02
9.528878448686358207e-03 6.957041227942888269e-03 -8.073206775825958470e-03
2.168311978826723690e-02 4.649451206014701410e-02 -4.486562232273080125e-02
-1.906049414184616403e-02 1.263628523485339494e-01 5.356864914628173269e-02
vibration 9
2.633594603016279484e-02 -2.602740893469587813e-02 5.839585363973622684e-02
-9.376552067940882584e-02 2.873075892858695246e-01 -8.170388182424912493e-01
-2.499908490877212133e-02 -2.932438810192934675e-02 2.572008144426356571e-02
1.121734270946975059e-01 2.818148781141938120e-01 -8.767384734317361372e-02
-9.598728843497199336e-04 2.027461822067504194e-02 -2.737657509110017623e-02
1.750236957798390405e-02 -7.702376846927411376e-03 4.409522428343817801e-02
-1.333613401348577795e-02 -9.449772981594764185e-03 5.618998975340023421e-04
-2.894932833412603226e-02 6.076155236406968405e-03 -4.054509719944118101e-02
vibration 10
3.507187084742263272e-03 1.507216810835709624e-02 -1.337896853066392749e-02
-4.615898380338126494e-02 3.686451594132754417e-02 -9.864482819616568476e-02
7.594591201676974095e-03 2.675206692528160277e-02 -1.965492347096585782e-02
2.300646947626036956e-02 -2.177131298630602396e-01 1.495833237032115348e-02
-6.727556954345325843e-03 1.509820205999894138e-02 6.413487587382010746e-02
4.486527260212148233e-02 -4.265135535540569983e-02 8.687646875859965367e-02
-1.392078464987310700e-02 -1.758185487762842919e-02 1.095993971137177309e-01
-7.585757297773755570e-02 -6.621211537185098805e-01 -6.066027692014178685e-01
vibration 11
1.330080455400105555e-01 6.843460067227868926e-02 -7.788258795139677568e-04
2.708250626044489753e-02 3.340364796265873210e-02 2.889956163756635804e-02
-1.110372345210982326e-01 6.094495231968447696e-02 5.449978179084574714e-03
-1.224665638083866220e-01 7.378433382908604343e-02 7.898419418565089112e-03
-1.648083690370227491e-02 -1.322652595719430446e-01 -1.030423177276556732e-02
2.027553033536848570e-01 -4.277443860212516149e-04 -8.370695920581192051e-03
-1.576187812019425316e-01 1.036012717341114851e-02 8.124425238609529060e-03
-3.159368309686820531e-02 -6.982897051505737585e-02 5.373831838682406603e-02
vibration 12
7.266781451855434948e-02 4.013993027669734981e-02 -4.943022690929399672e-03
6.785677396810076145e-02 2.717192856738091800e-02 2.658952261467887462e-02
9.651916679120442488e-02 -5.864661685578750200e-02 -3.592826307733797998e-03
-3.984334091243233421e-03 3.665409515052154427e-02 2.525720454979516263e-02
-1.676631737015926993e-01 1.514566530992411675e-02 8.020460659936884742e-03
1.372712951952588245e-01 6.834296065701529754e-02 2.326612022523625797e-02
1.550991104371127749e-01 -1.148590691539131681e-01 -9.953833522947894141e-02
-3.836965167486620643e-01 3.648672573078401427e-02 3.126283690615169752e-02
vibration 13
5.256190746650555613e-03 2.352731970282559426e-03 1.411545610980311817e-02
4.180675649989445408e-01 1.139938560523628408e-01 -3.674932934237791493e-02
5.940410955796619936e-03 1.118216832454412175e-02 -8.438057367677749250e-04
3.283972329244305155e-01 -2.026418502388654674e-01 -1.090774222233455298e-01
-8.553766345467994636e-02 -2.026675667822231547e-02 -1.789963953385369927e-02
-1.272923305884105238e-01 2.701443876873793615e-01 -4.772691408875680968e-02
-1.880158170438069737e-02 -7.254842799659566577e-02 2.739319892372219512e-01
5.796408196052531547e-01 -1.998583173646287410e-03 -7.011902886001911139e-03
vibration 14
3.335391574894355782e-02 1.380780742594419838e-03 7.872552997545617182e-04
-5.800408207147409456e-01 -1.480103260874810200e-01 3.831964183726375289e-02
-1.528644432524346904e-02 5.980678178316435958e-03 1.509849654444250094e-02
4.876088211571381614e-01 -2.889820912540176923e-01 -1.613841810676547861e-01
-2.721607966813408691e-02 2.031347143046833073e-02 -1.884026710110707492e-02
1.780334228936911178e-01 -2.411758728216353009e-01 -1.741506989697594043e-01
5.883008766047295723e-02 1.370649783846404346e-01 2.800941585692071634e-01
1.322552850443281178e-03 1.019263248817053463e-01 6.410274639854370016e-02
vibration 15
-2.808342452085754032e-02 5.260335280800072962e-03 -1.014439515718438233e-02
4.035800910366339478e-01 9.699443224163453725e-02 -4.682926533687133130e-03
-3.075247265918723549e-02 7.281345661338306866e-03 2.018067401568885214e-02
3.696931352771368195e-01 -2.262677629061413398e-01 -1.218252968597768465e-01
4.762914165344794143e-02 -2.760128156429864435e-02 -2.953169948076217119e-02
-8.546762115269439242e-02 8.011313359121428890e-02 2.473385409541128122e-01
8.578122581586268558e-02 2.413323169806793900e-01 1.354289629454388522e-01
-5.952537656691226919e-01 4.683951022806493586e-02 5.326868143765652736e-02
vibration 16
2.079048875250108942e-03 2.966466352098897849e-03 -2.683036557713529627e-02
-8.299023103802205537e-02 -3.157642061277265294e-02 2.290995305638349536e-02
9.065628302119002613e-03 1.485892449385511904e-02 -3.185017261633867839e-03
2.250047430201209883e-02 -2.643214482043236904e-02 -3.408103425659041435e-03
-2.542171793476218512e-03 2.122271709346906787e-02 -3.258294007560978006e-02
8.864054859178584211e-02 -1.978409990447874689e-01 7.646255151597802779e-01
-2.400406163701769569e-01 -4.589235296427942590e-01 1.558899837415287648e-01
7.523153183731322302e-02 9.500217185776159423e-02 5.351920523766038468e-02
vibration 17
6.171319394575482294e-03 6.640104076759682783e-03 -1.503478828217415936e-02
-2.962405575492583695e-02 -8.643174310016148165e-03 8.622198930674302569e-03
-2.893029846566829745e-03 -2.704431108883555146e-02 -1.373621572889783139e-03
-7.723654357445870755e-02 6.022978754301194088e-02 2.210058856440906550e-02
-3.755136558947035769e-02 -1.312017123794671954e-02 -3.034047368510604196e-03
2.946883601115556778e-02 -1.737365922367045401e-01 4.694987456330280695e-01
3.112332188894003648e-01 6.816122204390950845e-01 -1.691917506823711337e-01
3.101784698459621459e-01 -2.736986838512237355e-02 -2.243499088268667910e-02
vibration 18
-3.273542191466623924e-02 1.781125331166971346e-02 1.048479165865219380e-02
2.959548692426984817e-01 7.516524022405519923e-02 -1.649449536962748972e-02
1.763677638567620609e-02 -1.900532929730767637e-02 -3.399580541184903798e-02
-2.553011397857387066e-01 1.590931612737220557e-01 8.579227271203838934e-02
-3.779829262504070739e-03 8.210257726377043902e-03 -1.030980742146817355e-02
2.784738504491588995e-01 -4.871097222590006215e-01 -1.751234412103124249e-01
6.206652001536219071e-03 1.098508246488607010e-01 6.206222193722679137e-01
-2.577401297307329101e-02 3.160126669836913621e-02 2.200621272953379517e-02
vibration 19
3.782738550874280986e-02 -1.705427299737092769e-02 -9.889626957720830044e-03
-3.069967587644075735e-01 -7.731053799948614524e-02 2.005847843668736794e-02
1.330689249535991700e-02 -1.782201073305562239e-02 -3.113890497806751090e-02
-2.361451220429515996e-01 1.464703066649125918e-01 7.833139902633173834e-02
7.663445700416288836e-03 -1.054641823292350178e-02 -1.003132865119247749e-02
-3.422248052732327350e-01 5.067128003780719814e-01 1.352735656214326954e-01
5.513085957237495033e-02 1.427960343215417538e-01 5.704201029647091303e-01
-1.031382623312359220e-01 2.305346963712529701e-03 6.322399008583951506e-03
vibration 20
3.946624524896685804e-02 2.113208045421471892e-02 2.061090989184675808e-03
1.793376416384498753e-02 2.236591230783451997e-02 3.053295553695210048e-03
5.142680242546519148e-02 -2.401055796925160787e-02 1.115307175970552643e-03
4.811072142687763259e-02 -2.276864040502536365e-02 9.442013028294810040e-03
-1.755451300131025474e-02 2.741604702514638392e-03 3.190372073349865591e-03
-4.903474362504813833e-01 -2.812250724912101485e-01 -5.380029114432276910e-02
-7.017515639597564636e-01 2.832680500446465022e-01 -5.992450454458371489e-02
-3.746666021523221979e-02 4.583832709045708356e-04 3.806985944454157494e-04
vibration 21
-4.498250786775276344e-02 -2.583916706074407960e-02 -1.590554935989870345e-03
-2.531295641396537344e-02 -2.906529439945084933e-02 -7.498956775947670031e-03
3.434772487298020510e-02 -1.880260452537620142e-02 -8.620935769705136576e-04
1.881656258806361018e-02 -1.679862149408317597e-03 1.275053644710790086e-02
2.446540131991481633e-03 2.276956218926225791e-03 4.231811512925239861e-04
6.390188198146983245e-01 4.203192842870024926e-01 4.222622849878764073e-02
-5.076560754243640838e-01 2.789371677509503433e-01 -1.846504404233329302e-02
5.897888353785937614e-03 4.069130443073798800e-03 3.342278179506281543e-03
vibration 22
1.030809837399868052e-04 -1.016624849737685424e-03 -2.378093326967168416e-04
-3.122487956202252540e-03 1.437756401834509867e-02 5.431239571973360200e-03
1.057443337064860973e-03 2.011731600904372919e-04 2.191459070709690909e-03
-1.480652173726066355e-02 -5.572108088997519519e-03 -3.359868305145496253e-02
-5.153804013358252115e-04 4.268975811504207435e-02 -4.255032103709018021e-02
-2.760390316952329118e-03 3.390960205123404528e-03 -6.211142021778089974e-03
2.328795840708096278e-03 3.974993338429926894e-03 -6.075868282048259642e-03
8.157985518791906546e-03 -6.808156332451360537e-01 6.848120654251830253e-01
vibration 23
-9.774913507803918364e-03 5.472127401782120315e-02 2.087859705405481839e-02
1.793749148736923371e-01 -8.816931003111366794e-01 -3.398074150206498723e-01
2.552764379353713274e-03 8.206700895694672010e-04 5.368293635960559931e-03
-4.033683938950677339e-02 -1.392250208417698809e-02 -8.737633329910156343e-02
-1.476437098431453187e-04 2.777443186664316915e-04 -5.962688921364397597e-04
-2.242541169454675964e-02 1.733686836602534032e-02 9.186622706300261523e-03
7.860221335807069786e-04 8.647542328410991793e-04 2.468131789465713866e-03
-4.027397847790209506e-04 -8.553725370844821735e-03 8.398036221987072170e-03
vibration 24
9.043058238634446924e-04 -5.534743706880447360e-03 -2.103690125469833815e-03
-1.800125074020857835e-02 8.856768356893335303e-02 3.421460807006221350e-02
2.578660061031373338e-02 7.768088465810228313e-03 5.292829987667813790e-02
-3.997660407260676396e-01 -1.370308837885890474e-01 -8.632037384717748951e-01
-1.654678258804130554e-04 -1.633656244115576969e-03 1.525864628579356140e-03
3.743732067214407700e-03 -1.029958763011387668e-03 -8.356197713908689430e-04
-6.070915577564050050e-03 1.253961821521437647e-02 2.615055031992654169e-02
-9.655359984777794110e-04 2.742283011621486633e-02 -2.723710076474936126e-02
[INT]
0.07807576993171923
0.9045012594356955
6.519510064041237
9.966602173875229
7.613211979990606
5.275651643254849
1.2193341446277466
19.68335902142791
63.139546114309645
51.32458954025626
16.348228273932584
133.26808617077063
117.39317087295233
12.608810744249052
9.489265510905822
35.807663093715576
6.260753027641813
8.207795523732143
91.84246774109688
2503.504163540325
660.9497805793177
0.3756563011494586
4.209541287906803
2.9803005773828954
