# Supplementary material for: Characterizing Infrared Spectra of OH–·(H2O)2 and OH–·(H2O)3 with Constrained Nuclear-Electronic Orbital Molecular Dynamics
Source: J Phys Chem A. 2025 Oct 18;129(43):9883–94. doi: 10.1021/acs.jpca.5c04334 (PMC12581138; doi:10.1021/acs.jpca.5c04334)
Supplement: Supplementary file 2 [file jp5c04334_si_002.zip › vibrations/2H2O_vib_info.txt]

vibrations	wavenumber (cm^-1)
7	33.2
8	93.6
9	148.1
10	274.4
11	338.7
12	391.2
13	507.1
14	563.5
15	617.3
16	1209.2
17	1238.2
18	1614.0
19	1627.4
20	1919.8
21	2206.5
22	3746.9
23	3756.2
24	3757.6
