# Supplementary material for: Characterizing Infrared Spectra of OH–·(H2O)2 and OH–·(H2O)3 with Constrained Nuclear-Electronic Orbital Molecular Dynamics
Source: J Phys Chem A. 2025 Oct 18;129(43):9883–94. doi: 10.1021/acs.jpca.5c04334 (PMC12581138; doi:10.1021/acs.jpca.5c04334)
Supplement: Supplementary file 2 [file jp5c04334_si_002.zip › vibrations/3H2O.molden]

[Molden Format]
[FREQ]
-0.0
-0.0
-0.0
0.16424321829101812
0.5343854516852121
1.059645005410369
28.110918385241188
28.628585478070573
56.91106821914587
142.07477893171034
143.7806206787211
184.65620835482653
287.9407695410732
328.435491746363
328.8801412242308
441.1956316728322
441.9345971868893
532.3494694548086
582.78881713991
583.7455093206316
1081.7732796475693
1108.2963491677715
1108.8310314440903
1605.4006737289321
1638.534985117913
1638.740200204423
2470.117726750283
2470.721593560994
2717.071149778093
3747.949216353585
3757.233214216619
3757.4605160084966
3758.0826159096205
[FR-COORD]
O 3.8752547927610013 -2.6148897948360204 -0.16313792208370828
H 3.0643087751993052 -3.988147520278895 -1.095880094749282
O -4.193394497601761 -2.05050114023884 -0.17656435721448915
H -4.973825658707211 -0.6646125830006154 -1.1166263241888652
O 0.001719244946141235 0.0020380588246645365 1.3229377412284897
H 2.3370245043786437 -1.5270128355284693 0.4629511946194264
H -2.4856731025830743 -1.2593707797934268 0.4554217515163956
O 0.31609229675928247 4.660802835234812 -0.17851335022944737
H 1.9083797757683272 4.647300626552392 -1.115451251828384
H 0.15028557335535067 2.786005244247576 0.4538776359741496
H -0.0006768430679136164 0.004903754311679563 3.1710187279679487
[FR-NORM-COORD]
vibration 1
8.046646967228688815e-03 3.679303567351889948e-03 -1.721894914597564899e-02
-1.478440270364115607e-02 -2.910084161092239136e-02 5.089261185920895131e-02
1.013578197872209638e-02 -1.325641930492963382e-02 1.730266444362373313e-01
-1.700174883194626937e-02 -4.517510216305136578e-02 1.485002686285059048e-01
4.280860540243023454e-02 4.403741475790494408e-02 2.768926686864576180e-03
2.297410844128632001e-02 2.107677953849710836e-02 -1.092985769950615901e-02
2.403597520605252683e-02 1.110387632999951940e-02 1.051390493437096424e-01
-6.681582630136443171e-03 -6.848338779942604463e-04 -1.465277723953718469e-01
-3.286353842643296302e-02 -2.624181972472226440e-02 -1.906509624505681455e-01
1.406507227474107502e-02 1.810654450268353935e-02 -8.542378011274387450e-02
9.043563711801952398e-02 1.001085257373302562e-01 2.742266404011626819e-03
vibration 2
4.940482068571444563e-02 6.409813387253192329e-02 1.500775608630996738e-01
9.853793138187801059e-02 3.005865952468335031e-02 1.574806048473729736e-01
4.049803323074915862e-02 -9.137083805295770356e-02 -5.939326139079020850e-02
3.781958360609687791e-02 -1.261552707502232029e-01 -1.084402517065521238e-01
-3.666813557907930288e-02 1.913270187156450308e-02 4.751233174056930866e-03
1.325162867549155993e-02 4.681036894908853496e-02 9.138282002758571498e-02
9.356260939674471838e-03 -4.547387913835830575e-02 -3.247593865164392912e-02
-8.084586699603099613e-02 -3.179482521396621592e-03 -7.386278500927524748e-02
-5.456200646213048289e-02 8.225121960091296563e-03 -2.935923778691860650e-02
-6.422727784680939966e-02 5.624981451233816189e-03 -4.342703628982919062e-02
-8.229449012548865905e-02 5.383509173623390182e-02 4.632277196720276970e-03
vibration 3
6.312083734963076787e-02 2.862449920993116737e-02 -1.058664891617593362e-01
7.548394844510664115e-02 2.696601252486030900e-02 -1.141720971187855649e-01
5.158255228596386049e-02 -1.326404916634364439e-01 3.448636778919662166e-02
7.773572362243240906e-03 -1.331452517561503290e-01 7.010872397587135374e-02
3.493071083999408494e-02 -7.211766820588556837e-02 -1.880071254333899296e-03
5.152520250325306334e-02 -1.203108371540465016e-02 -6.378479841381684556e-02
4.605850354173158384e-02 -1.083047240979981007e-01 1.894042654587907090e-02
-8.142516975533418966e-02 -4.276918860289045943e-02 6.498653704108281470e-02
-9.764333569294465776e-02 2.471056186438595585e-03 3.676165441063067307e-02
-3.415433453971342820e-02 -5.578626537766594867e-02 3.879567340261475678e-02
6.496689044775669220e-02 -1.008380346243595987e-01 -1.785721440303776174e-03
vibration 4
4.967764709233185583e-04 -8.405534164651864287e-03 1.129405593657302614e-01
-1.363544935751458045e-03 -5.976418551654556072e-03 1.109806003681604175e-01
1.174288993503519798e-03 1.441943839689433871e-04 1.165958053968726982e-01
2.397888004240194930e-03 2.438981600642631340e-03 1.189614513705935933e-01
3.792740496501976859e-03 -6.588756484341669502e-03 1.185385759457212446e-01
1.932537461565341083e-03 -7.757986355621459933e-03 1.152556866742465574e-01
2.182814852977608185e-03 -2.653714646514027369e-03 1.173430371827553637e-01
7.827367417498540952e-03 -4.700976840867307147e-03 1.252341734258503592e-01
7.419481420228794810e-03 -4.923549371326885193e-03 1.245426177895158498e-01
6.228366106263641053e-03 -5.451755635447589482e-03 1.225751088497682023e-01
4.422498416195155130e-03 -9.375880360497758012e-03 1.185457110074791542e-01
vibration 5
1.160817767440016635e-01 2.357262072736741182e-02 1.509583575048167176e-02
1.209490832274769806e-01 2.574826096512582499e-02 7.659353016426111160e-03
1.167074973076307476e-01 2.541226720365843961e-02 -2.986037751697680556e-02
1.223681461922313807e-01 2.706687229324473282e-02 -3.212550020481214075e-02
1.083425183242638368e-01 2.212198138208997314e-02 -2.204759591737732310e-03
1.128946479017971238e-01 2.288923481351174197e-02 8.308372531866576455e-03
1.131911459538994941e-01 2.409785640180105160e-02 -1.864303701125728102e-02
1.181263125895130189e-01 2.463106616660965323e-02 7.688512791820307883e-03
1.238259850706863729e-01 2.600115100598722820e-02 1.735645896542396469e-02
1.139956721835684306e-01 2.357252390945869733e-02 3.462077523320597830e-03
9.779989502075629726e-02 1.890199761460206393e-02 -2.206057194854023958e-03
vibration 6
7.071658471634241841e-03 1.489747566277277446e-01 -4.925337512075692037e-02
1.568652053222108558e-02 1.493194351724415336e-01 -5.725107373416265383e-02
7.577832570174152091e-04 5.875642767642350051e-02 1.535594259715852145e-02
-2.207518128768632543e-02 5.950431603421699189e-02 3.541968036921604862e-02
-1.135436039706214616e-02 9.091947370728462041e-02 5.002492499334980358e-03
-5.607641101923246116e-04 1.254817921096292865e-01 -2.718783502006360056e-02
-3.471702516306167212e-03 7.170474588269250271e-02 1.067376706234722701e-02
-7.226206506830315512e-02 1.093576495411014565e-01 4.892399452964043410e-02
-7.937205644326937592e-02 1.353289710860425543e-01 3.646773267505402927e-02
-4.764735439733816524e-02 1.013768942118591226e-01 3.152736678845376866e-02
2.070752138956908836e-03 7.252257949048210306e-02 5.047664311503394577e-03
vibration 7
-1.128708690391550251e-01 -6.330364782326029782e-02 -1.858391876437422152e-02
-1.845123657919436055e-01 -5.156887943034348110e-02 2.600819919512505074e-02
9.289055086679057216e-02 -1.132094558704486859e-01 -6.477655624873591804e-03
4.190975886228308356e-02 -1.764227068467283388e-01 -5.705526572099363369e-02
-1.154506840766721457e-02 8.512762753579912467e-02 -2.074129183647281758e-04
-6.012510952956019727e-02 2.581002942278403517e-03 -9.925889327454369415e-03
4.853553523280045023e-02 -1.792937721905726867e-02 -3.425118350604146301e-04
3.717361296686515215e-02 8.957472157771717569e-02 2.495552826682754383e-02
3.961754937656829234e-02 7.991413129544239213e-02 2.936532487235076969e-02
1.443414413185436368e-02 8.622374424603763965e-02 9.997957817886628240e-03
-9.754465334998739176e-03 8.277485306696003020e-02 -2.058995402839217429e-04
vibration 8
-4.892605487851934588e-03 1.212712617499926010e-01 -1.771535092154748539e-02
4.665177439100499229e-02 1.110723126298512609e-01 -4.740408886700514524e-02
-5.812379053563632159e-02 -7.995436558173804609e-02 2.531133725974461790e-02
-7.911051911389815894e-02 -1.088722755127470021e-01 4.071167089565839873e-04
-8.541881721618060919e-02 -1.174008943309265939e-02 -1.203845952347148453e-03
-4.452170055473561594e-02 6.024124240577393569e-02 -6.326111700420323017e-03
-6.706341665829761156e-02 -4.577962578051472664e-02 1.096503788437847883e-02
1.499138426354992004e-01 -2.380179283591554729e-02 -6.477205475314696224e-03
1.836554746482088885e-01 -1.055274471248338064e-01 5.166056924923920907e-02
4.055801055636822083e-02 -1.170059817063410536e-02 -6.063451143170895362e-03
-8.336661620339370915e-02 -9.651987247696051930e-03 -1.203365879007385186e-03
vibration 9
-6.013242306371680695e-02 4.214008325426005924e-02 -5.248180812673671619e-02
-1.058805060146460059e-01 1.292476535919841185e-01 -1.412747973276224644e-01
6.537625530202349766e-02 3.066241986119550358e-02 -5.302552510025366345e-02
1.615072378035946610e-01 2.864838961826376637e-02 -1.360977866358610011e-01
-1.118231530686611104e-03 3.704711913003906599e-04 1.633871845078145313e-01
-2.815963049051638592e-02 2.078683105957960381e-02 6.008360560124785532e-02
3.048513621827421416e-02 1.359922061317900104e-02 5.948453189096728627e-02
-4.454265347828578227e-03 -7.295342179620596668e-02 -5.355097846146436580e-02
-5.589772889634071762e-02 -1.573129513519918032e-01 -1.400666721719573127e-01
-3.272708932303864792e-03 -3.395457364678679257e-02 5.929155067311322330e-02
-1.426757233352927111e-03 4.901208048133601919e-04 1.624271848112747996e-01
vibration 10
-1.631063737314293475e-03 -2.619062383973856309e-02 1.500142256695323646e-02
1.618752301781360356e-02 2.802473740501660315e-01 -4.516530648415028049e-01
-3.448943478953426286e-03 7.216291605547944799e-03 2.762618912651325018e-02
9.931755448917445328e-02 -6.328545995040177341e-02 -1.617939545452441730e-01
1.058100067218970854e-02 5.841236768000164850e-03 7.635902282731694361e-04
3.819350060004436317e-03 -2.820903299381295748e-02 2.848496446240903965e-02
9.125706324475239568e-04 3.113035779940146429e-03 1.718138574160885113e-02
-3.265358313749841535e-02 -1.235082072010009781e-02 -4.496784210181344749e-02
3.709069700861634677e-01 1.873107504099748855e-01 6.381919802108984019e-01
-2.673999545811494433e-02 -1.556051507346632549e-02 -4.649471691865748185e-02
-3.293258082739217857e-02 4.183769875395493970e-02 6.619827949667692578e-04
vibration 11
-4.940206864256010445e-03 -2.366642216194432199e-02 4.279144339640606615e-02
1.854239061476194161e-02 3.120529916583145158e-01 -4.721281512073619568e-01
2.685969686616987775e-02 -2.168675358714697299e-02 -3.329512640303061710e-02
-3.333400420902453143e-01 2.182668912832013697e-01 6.195232883537655777e-01
-5.992809131967801253e-03 1.021084067410514898e-02 -1.353368572682241665e-03
-8.423620379375443105e-04 -1.820907858821308248e-02 3.747220332172716828e-02
2.987021502871844633e-02 -1.593904110864023671e-02 -4.293405867139629684e-02
9.685482974947994331e-03 7.963272853081005548e-03 -6.273830509793290253e-03
-9.014968851619400980e-02 -4.325350543536525538e-02 -1.750851175923186231e-01
1.259134838334950365e-02 1.196994679636256310e-02 6.400028201913788954e-03
-4.275384520229401353e-02 -3.310348569601643393e-02 -1.308166240207891268e-03
vibration 12
-1.768474725481392409e-02 2.814137447764348751e-02 -3.693619202185007000e-02
-5.237501991942947882e-02 -2.810554214584327637e-01 4.486229210370479281e-01
3.417932683358981122e-02 3.157129011446853503e-04 -3.820111800758412696e-02
-2.280890811602687696e-01 1.939709791615831236e-01 4.651442783824331628e-01
-2.935696756452527796e-04 2.221052268095480059e-04 2.929180574938176213e-02
-1.090464785874829291e-02 2.858263854824874550e-02 -2.378370941877708603e-02
3.113680467434645077e-02 -5.992518515838032508e-03 -2.446548793391000592e-02
-1.511460096218023366e-02 -2.881711354627535665e-02 -3.642789317582912495e-02
2.623695915853060390e-01 9.243889297154367357e-02 4.335664233982777227e-01
-1.914516644192696890e-02 -2.273350839805512308e-02 -2.219176114297780403e-02
1.177024045603202677e-04 -1.715784089616179640e-03 2.876553994608508150e-02
vibration 13
9.258861076716252969e-02 -6.272943087640368842e-02 -4.272930200560946107e-02
4.269197925271999566e-02 -6.093880820424798367e-02 -2.949100566833494277e-03
-9.996605720197020151e-02 -4.880336270595984904e-02 -4.295997978619255087e-02
-7.268971135243258719e-02 -6.558391965870198279e-03 -4.269814013333927960e-03
-4.015910491395375159e-04 3.490772553181508363e-04 1.175574536322299551e-01
1.257411234537350597e-01 -6.955373025333232151e-02 2.258967812415331108e-02
-1.228435769394154303e-01 -7.400485005585530351e-02 2.297792061529609769e-02
7.744801871743584379e-03 1.110998784225383923e-01 -4.291301286847153812e-02
3.020480747739902674e-02 6.604777311088083636e-02 -5.043110126395970901e-03
-3.435393478413641295e-03 1.433791991947827305e-01 2.249324359108002130e-02
8.113199572171196031e-04 7.683335387671399010e-04 1.178540149924852537e-01
vibration 14
-6.754271861472084526e-02 4.478697141813157284e-02 3.150800220029509324e-02
-9.033850929532673268e-02 6.975453579452790820e-02 1.560964410382531531e-02
-1.005431218663573878e-01 -5.156496173410651807e-02 -4.224182614555421073e-02
-4.695646806287741976e-02 4.210030412466278169e-03 -6.581224414495987982e-03
1.650034827296827933e-01 3.014612540969115184e-02 2.799641047583649109e-04
-6.770031882704947990e-02 1.012694025017439881e-01 2.838095478510998734e-02
-1.219555258429344258e-01 -1.213569529791097001e-01 -2.983666656558020547e-02
-8.006509014533062882e-04 -3.157311290347662724e-02 1.043686753870360674e-02
-1.161792399467005688e-02 7.352139436536420103e-02 -8.436340603837364296e-03
9.691276848608665340e-02 -5.596444041153704474e-02 1.442763534532272946e-03
3.057193839413664405e-01 6.076638736725214346e-02 4.308761438381810164e-04
vibration 15
-7.010846442703823345e-02 4.494314503150462908e-02 3.011169783656434534e-02
2.915631568015953495e-02 8.941964165500269901e-03 -1.365269928008423046e-03
2.568132629799448063e-02 1.214406441569580199e-02 1.228194160504030887e-02
9.539918285483774130e-02 5.242924847168654867e-02 1.380336821841412695e-02
3.019504428688555078e-02 -1.651305973954915463e-01 4.281757917664521379e-04
-1.518652803032689014e-01 -6.309512734808452560e-03 1.783264046092923605e-02
6.987314751514102362e-02 -6.056978392061449640e-02 1.629789646330171565e-02
5.934153070527024496e-03 1.118580625869738110e-01 -4.278133146306634105e-02
2.420664818578453434e-02 8.801222743087973310e-02 -1.317729804544856380e-02
5.528924035517162293e-03 1.591054082370954581e-01 -3.413599485958911800e-02
6.107871649028298600e-02 -3.048952303673886921e-01 6.923445332968345464e-04
vibration 16
-1.606576493691530333e-03 -4.120935107146153110e-03 6.701823327792594265e-03
2.223219089698330875e-01 -7.754160969580829732e-02 -7.691986873451583939e-02
9.039872567414699439e-03 -5.564347290147161375e-03 -1.575050649262176028e-02
2.624387799569506408e-01 2.122079591611283345e-01 9.085779328535686927e-02
-7.148196278142382454e-02 -1.748250782053661564e-02 -3.698175604945442099e-04
-1.099475694792127617e-01 -8.047592399143840836e-02 -1.281107446623156454e-01
-3.169900250167483752e-02 -1.547965933156689178e-01 2.695820118576240931e-01
4.862597001056145375e-03 4.131540364758638610e-03 9.326048440533996411e-03
-8.419147447846530782e-03 9.798303638359774637e-02 -1.346018102167949142e-02
-7.606610542574914445e-03 -4.930380882951635596e-02 -1.403090416134441243e-01
6.122570648735854437e-01 4.175046926579572548e-01 -1.423086618928791087e-04
vibration 17
-3.897205307394109998e-04 9.683148934337037356e-03 -1.460087286801287423e-02
-2.336739479866893066e-01 9.416026664910769062e-02 6.075230801043510209e-02
-2.076355903457415431e-03 -8.334082890459305285e-04 1.477333062062884724e-03
5.667016455077703019e-02 5.655206125451438248e-02 3.626360024451885655e-02
1.776083738250446020e-02 -7.135772713599043693e-02 1.647177198309363554e-04
1.090901809293625541e-01 1.190230374241340976e-02 2.369550624396987437e-01
3.502735094984493064e-02 -6.824013304487656917e-02 -6.700154559512282691e-03
7.766234910984287469e-03 3.289399938267233148e-03 1.296119599287314655e-02
-5.607836850112673382e-02 3.252105385002851956e-01 -9.614929684756653994e-02
1.400813821164594020e-01 -9.225178607622432081e-02 -2.297063839030794030e-01
-4.170761294129601837e-01 6.127359270602446006e-01 -1.459549046078882119e-03
vibration 18
2.061462500800985073e-02 -8.628854779172098408e-03 9.020397129526912293e-04
-4.249456742547787491e-01 1.827179872729833565e-01 9.733051988778319841e-02
-1.758375852272296008e-02 -1.337955478779569336e-02 1.056154602209950430e-03
3.698116522339521817e-01 2.754730321293791806e-01 9.624359384293976194e-02
-6.249804174596305809e-04 4.403469111389158772e-04 -3.521116546050964691e-02
2.167877583515483153e-01 2.082736724385919336e-01 8.585344188569980772e-02
7.146853445176030994e-02 -2.898398259593601978e-01 8.708410847994996207e-02
-2.693492247103336078e-03 2.146600391386282308e-02 7.648759242372107827e-04
5.416494349691758359e-02 -4.499021396491503233e-01 9.531095057234041656e-02
-2.820074506734896458e-01 8.182153211942418125e-02 8.725780374939558215e-02
-3.691834055256712900e-04 -7.348962330576820808e-03 -3.345796946241932912e-02
vibration 19
-2.470332733734158584e-02 8.186718106242793155e-03 -6.606930134161705624e-03
4.332458931443102235e-01 -2.046699874683423070e-01 -7.983250673723847612e-02
-2.643451119146895609e-02 -2.076351342518989798e-02 5.752091493095912167e-03
3.992950421263520289e-01 2.878769932088902639e-01 9.521253393648976271e-02
3.154468399201698636e-02 5.287303507871817659e-02 -4.994899075391981305e-05
-1.952593909485699497e-01 -2.099939757767321225e-01 -3.415833402412580405e-02
1.049300919148259958e-01 -3.123007957153065561e-01 -1.048907588756880192e-02
-4.260230290185803279e-04 -7.607709349448172481e-03 8.762449996343641984e-04
-1.031188051366095301e-02 1.229186613808192982e-02 -1.551778539715399120e-02
4.341776864348589199e-02 -1.234102940486338706e-03 4.578595433600737841e-02
-4.571471500681615896e-01 -9.063940297470281238e-02 -4.610758784478725210e-04
vibration 20
-2.142909851470543511e-02 9.558139565466401352e-03 -2.799851062487421390e-03
2.634281361499636875e-01 -1.128141219585597071e-01 -6.288954988754662245e-02
7.173272284491674644e-03 7.887046500074927635e-03 -4.288527687050562587e-03
-2.199197618160225187e-01 -1.456749254335691079e-01 -3.607514161970625660e-02
5.267003338243666372e-02 -3.152637112816908393e-02 -3.390805840804783861e-04
-1.367924596471491172e-01 -1.616646140972302914e-01 3.445458212980216650e-02
-3.572599763974067949e-02 1.325428178540235258e-01 -4.592090202387558856e-02
-5.817852821422414555e-03 3.421829881363945558e-02 7.063767037174172037e-03
5.349056042973984737e-02 -5.640006093211180627e-01 1.027426546924628259e-01
-3.512047043147548675e-01 7.492396674245141441e-02 1.473647558398303269e-02
-9.056570683029062374e-02 4.566598189494017190e-01 -1.253532191598781455e-03
vibration 21
4.794798233501073800e-03 1.276491080455496863e-02 -1.478441167272249133e-02
-5.285999480082352597e-02 1.223575582090002424e-02 3.164109117435786461e-02
8.787012957955959644e-03 -1.067941950600696452e-02 -1.488394150918439206e-02
3.709638165565174589e-02 4.006012680666511117e-02 3.193551589254010198e-02
2.849055417367960040e-04 -1.886086386299947061e-05 -4.452811815254876376e-02
-3.858168349124401625e-02 -3.217608027079200128e-01 4.504848176225814682e-01
-2.642833909345690957e-01 1.973182894594540937e-01 4.538739526974788774e-01
-1.342629844691429868e-02 -2.335272649371092704e-03 -1.466900358535278004e-02
1.593547242182689200e-02 -5.143027131011947833e-02 3.152570006927116197e-02
2.973808729473043089e-01 1.292807268244835772e-01 4.474413213594856664e-01
-1.540936562779799453e-03 -1.539254874022446097e-03 -3.637966781600172894e-02
vibration 22
3.241220799388182337e-03 7.574818512284306644e-03 -1.343401344148330810e-02
-1.868182357951649053e-02 1.985314607557413843e-03 1.250720667009785902e-02
-8.424453133667329091e-03 1.252585866545417002e-02 2.054543522276550474e-02
-2.792424504533173521e-02 -3.317210286639400707e-02 -2.685693978689179112e-02
-3.253060089981015673e-02 5.229669876094542556e-03 -3.306142763611892121e-04
-2.192494139007852838e-02 -2.494699984783208258e-01 4.026038029828589715e-01
3.354581964906822034e-01 -2.453665505308585404e-01 -6.241773728726240922e-01
-7.022294868197740368e-03 -1.016126972421217342e-04 -7.443208786385490348e-03
7.300904564349529335e-03 -2.416938107479593353e-02 1.472562123221824067e-02
1.560910456540635649e-01 6.377207583740579500e-02 2.317140107689984740e-01
2.798048886190739881e-01 8.597599733740683703e-02 3.912975620070087453e-06
vibration 23
-5.820386952080745281e-03 -1.125682603852064430e-02 1.615842918872269218e-02
3.894255911724636698e-02 -7.945188368342992122e-03 -2.397732550772424878e-02
-8.347185185218491824e-04 2.743556412501531273e-04 3.394825487471002119e-03
3.866681381651335386e-03 2.064568684962432392e-03 1.381422946886817207e-03
-5.205512670532744593e-03 -3.248527561005550707e-02 -4.888854056972000563e-05
3.962233689534912923e-02 3.317379547148056607e-01 -4.942935058325237385e-01
4.204639257710146572e-02 -2.288213611184201912e-02 -9.685800177592704396e-02
-1.346703197753124776e-02 -1.227601448875329090e-03 -1.964333191860663866e-02
1.295440760665872264e-02 -3.358114616078001352e-02 2.276482113233860641e-02
3.510394137139252746e-01 1.600095957069168628e-01 5.937982732527872232e-01
-8.645533590976968441e-02 2.801020236398912844e-01 -6.132757504373086881e-04
vibration 24
3.309967703025391145e-02 6.689126567665784270e-03 7.877990899125990321e-03
-2.602552024227476890e-01 1.134787590343086933e-01 5.658489571668891965e-02
-1.076084476390866927e-02 -3.192385538331288936e-02 7.918535814878283757e-03
2.276271497250835774e-01 1.685289060717771181e-01 5.698052853466481493e-02
3.646806624388144400e-05 1.665001803825828347e-05 1.253213509929227906e-02
-3.121023632401597192e-01 -2.648086691779149016e-01 -2.504483898163097355e-01
-7.188946037467695838e-02 4.009603786911586920e-01 -2.519117570600867273e-01
-2.209742430478642619e-02 2.491310596060587398e-02 7.788615390727430914e-03
3.232442365975284754e-02 -2.782536586541447532e-01 5.649221616089579456e-02
3.798118262880129659e-01 -1.354475216557758377e-01 -2.483291512228874010e-01
8.690959650471522836e-05 2.901948231364043273e-04 7.320214313491849902e-03
vibration 25
4.593648539961783794e-02 1.013982375976892232e-02 9.189233048272616583e-03
-3.539539854150668963e-01 1.510280976189309621e-01 8.040893561571207937e-02
6.760179642450676700e-03 2.463473736727793059e-02 -5.008124853225464322e-03
-1.698397603528958855e-01 -1.262973047190444065e-01 -4.341213826925054142e-02
9.881862013839162392e-03 7.171698642798127014e-03 -6.379665651980115316e-05
-4.529994197045709159e-01 -3.992176960269744335e-01 -3.087714245237915822e-01
8.329515642590309965e-02 -3.332402059168913522e-01 1.573605160507798029e-01
1.403847358668925717e-02 -1.676194914885769868e-02 -4.285901555354138491e-03
-2.289933307314047026e-02 1.741629898121357378e-01 -3.834488147904153987e-02
-2.451079045546836199e-01 9.957717930219747715e-02 1.555689076756794631e-01
-5.468792578857493980e-02 3.423636660935894943e-02 -1.670106394641651204e-04
vibration 26
-1.642397725429252777e-03 -1.574031983526941137e-03 -3.694633862415483980e-04
1.732162025661849319e-02 -8.974101197598172153e-03 -2.679854521336396973e-03
1.250395086200033895e-02 3.757522129106364434e-02 -7.794267245620598202e-03
-2.568572245023122980e-01 -1.943061148130810489e-01 -6.866677756582219294e-02
-7.187802384516916651e-03 9.895430882665149502e-03 5.065392708753920187e-05
2.015606019388714934e-02 4.324877284070022254e-02 -3.318583221606230820e-04
8.847240772151322707e-02 -4.906136843344505172e-01 2.682892733343376634e-01
-2.888163980732570343e-02 3.057472144174168752e-02 8.192703286240358637e-03
4.192865060088397933e-02 -3.429769163372798357e-01 7.235900238491721481e-02
5.232110678014570970e-01 -1.654314155551104282e-01 -2.703199336647736928e-01
-3.411426725272295735e-02 -5.484140826655371781e-02 8.466302766545723149e-05
vibration 27
2.778523788189816990e-02 -2.163142372689301485e-02 -1.202072647162277796e-02
1.179350813224464348e-02 -2.183852445689228941e-02 -1.504008560885035720e-02
-1.308103870301762471e-02 -6.308163398452385114e-03 -5.041866939824878394e-03
-5.591450691864073390e-03 3.611345439652947041e-03 -3.851392883643150761e-03
-2.569839609842957794e-03 8.511457174499801812e-03 -1.131392003907003497e-05
-3.866194215396343559e-01 3.311140672078778380e-01 1.814419410552579326e-01
1.876603835976177470e-01 8.342104828788014792e-02 7.420632000744394052e-02
-5.751319445057110485e-03 -4.950599690874370878e-02 1.722694853519233030e-02
-1.902751117432209191e-02 -2.401758261604873892e-02 1.907168445780734606e-02
1.126298716601712852e-01 7.067313580146562524e-01 -2.581676918712692559e-01
-2.031233439607301426e-03 1.487169912308781809e-02 -4.778510685604502614e-05
vibration 28
-2.998473606521791582e-02 2.202364795589147398e-02 1.274216601333648911e-02
-6.362082852536427545e-03 2.040513436679395123e-02 1.313523422690772088e-02
-4.521220533756188653e-02 -1.902164245026076450e-02 -1.694899927776350249e-02
-3.181019448324123866e-02 2.857330801424591993e-03 -1.979464710231340283e-02
8.493789209402431012e-03 2.557918717521651206e-03 1.212447264804926895e-05
4.161311078845708611e-01 -3.322352679431399003e-01 -1.902380659310947408e-01
6.626119930091958210e-01 2.448560781598567160e-01 2.547965178862953151e-01
-2.116482935795024195e-03 -1.177294907603755082e-02 4.101518239414795458e-03
-3.996021547130314787e-03 -1.044250421052474523e-02 6.534714791787066095e-03
4.060555023566315980e-02 1.710518180185826020e-01 -6.304318479987511270e-02
1.491521539389752127e-02 1.958784535672457652e-03 2.787347503047332654e-05
vibration 29
2.729502096270244871e-02 -1.950536988046560477e-02 -1.171756659992113057e-02
2.360971207645091996e-03 -2.342850607280623845e-02 -1.379099280201539005e-02
-3.048690041411748763e-02 -1.394895233902172099e-02 -1.182339408873430558e-02
-2.148502009822219130e-02 9.730882204767208124e-03 -1.386047511808370311e-02
1.195950497081472927e-05 4.537123218802821519e-06 2.175325844575511124e-04
-4.096891512216482845e-01 3.229573247953999027e-01 1.958533118427423225e-01
4.836016678795584944e-01 1.942846567111481682e-01 1.976267080254896225e-01
3.101112658254421076e-03 3.326027534723397655e-02 -1.178628716326543362e-02
1.910823707642808275e-02 1.376039606572558756e-02 -1.376458415040960649e-02
-7.270219537670630228e-02 -5.142796312102090317e-01 1.969503853703623297e-01
1.870961799997841876e-04 6.593123264516221151e-05 8.392795583261202993e-03
vibration 30
-6.695810614972138274e-05 4.650281837073705848e-04 3.897287941719587657e-04
-2.902235294487131700e-03 -4.328137202431041677e-03 -3.057057913938211746e-03
3.472493877478099295e-04 -3.681209578602409729e-05 2.941271295934641452e-04
-9.229007451563510551e-04 2.409298554158801568e-03 -1.526160986077131337e-03
7.374348132760689674e-05 -9.200244345986354801e-05 -6.026101850482096928e-02
1.773232128318437710e-03 -1.585423660422491735e-03 -6.467657128635577804e-03
-2.228250926154894292e-03 -6.596254531228637214e-04 -6.509903283917806843e-03
-1.081728891855410820e-04 -2.770866369228739898e-04 2.338767512141522664e-04
9.592341348721098978e-04 -4.449787309933952713e-04 -5.772827908140880761e-04
6.006851025076332404e-04 2.219211542672693254e-03 -6.533737236464772641e-03
-1.265887886799331062e-03 1.491840060261807399e-03 9.665506983989853307e-01
vibration 31
1.649646591963436007e-02 3.243467669325491437e-02 2.188836235218117113e-02
-2.851382315917955212e-01 -5.192800558549293122e-01 -3.515594548075829939e-01
-1.945095605788253745e-02 2.997262484146350631e-02 -2.170884621324214656e-02
3.010336105519177408e-01 -4.976288141914029794e-01 3.487384021864698980e-01
2.570112338060645931e-04 -1.703818073173826166e-04 1.377433395049796163e-04
2.205101824862965368e-02 7.067104236768251106e-03 5.928555810719498761e-03
4.530212663684547898e-03 2.225899595679875845e-02 -5.802099440146482427e-03
6.076681177205146616e-04 4.529391493481104791e-05 -3.875779783828453410e-04
-1.004099075905388189e-02 -2.364519317164201517e-04 6.091127278508379553e-03
1.172155586410752613e-04 -6.496605407649483745e-04 -7.729627754074281569e-05
6.435389700325969218e-04 -8.433823230019597025e-05 -2.199387813496817782e-03
vibration 32
-1.408738963708437361e-02 -2.793364808902733601e-02 -1.883069028346391616e-02
2.449239926555785984e-01 4.460772867387771123e-01 3.018557150070845796e-01
-1.757456647239937636e-02 2.685311365520613378e-02 -1.955236708927925518e-02
2.704039393353495080e-01 -4.468746491772803142e-01 3.132877242241123850e-01
1.533323057119249065e-04 2.304036500076964405e-04 -2.238755097680239969e-04
-2.040189008416833441e-02 -4.950063780847075573e-03 -4.311874103129141773e-03
6.583418658820846571e-03 2.072176599616339099e-02 -4.521767592666844741e-03
-2.432004143075679539e-02 -1.206780297559563540e-03 1.469948456225074127e-02
3.965145026352944746e-01 8.958242536441157061e-03 -2.367983342322124984e-01
-1.195311842547641841e-02 8.136514984596178099e-03 4.702306922521022094e-03
5.847897300377090238e-05 5.892540284169631116e-04 5.245331437506137000e-03
vibration 33
7.732767355827993572e-03 1.573097298254149540e-02 1.061347780281125287e-02
-1.370375708547842686e-01 -2.497181862323091806e-01 -1.690124736675674422e-01
9.444616003311600422e-03 -1.412146927870209200e-02 1.038678894491901379e-02
-1.429142009028847582e-01 2.360961389302028701e-01 -1.654213883363100102e-01
7.441057111681054215e-05 1.126243729919256464e-04 6.809093192253937545e-05
1.405645545536276207e-02 3.936461124614828804e-04 1.306730995771687633e-03
-6.382133791082058270e-03 -1.203507798026148129e-02 1.206859079007847804e-03
-4.473582249716220871e-02 -2.672856013305033654e-03 2.718630447674856218e-02
7.288366830388232076e-01 1.662061203312954760e-02 -4.351740547904504597e-01
-2.040336545464942544e-02 2.348820990787878552e-02 5.670950169080928201e-03
5.184049830672620270e-05 2.839306693718678847e-04 -4.481175924097985201e-03
[INT]
0.25000463319558563
0.06774302773902162
1.8833176291705875
7.469780478998564
7.205653949906919
5.597729503752386
0.5372709847678352
0.5448173550178502
0.2968221775246879
19.31623613413777
19.43746647116192
100.58744517287563
0.6897603564857777
40.97348660096574
41.228517835868985
71.36682581376267
71.6314347178951
14.469304598705216
26.45418479193498
26.35058948600798
57.80778554115038
16.55443351810304
16.624771532584194
0.6754783331578466
52.04549081209038
51.59629631712172
1616.4993116882833
1610.0268949649123
345.58734817458344
3.6595266673512112
9.680929162031344
9.473499803274896
8.793450461766055
