# Supplementary material for: Characterizing Infrared Spectra of OH–·(H2O)2 and OH–·(H2O)3 with Constrained Nuclear-Electronic Orbital Molecular Dynamics
Source: J Phys Chem A. 2025 Oct 18;129(43):9883–94. doi: 10.1021/acs.jpca.5c04334 (PMC12581138; doi:10.1021/acs.jpca.5c04334)
Supplement: Supplementary file 2 [file jp5c04334_si_002.zip › vibrations/3H2O_vib_info.txt]

Vibrations	Wavenumber (cm^-1)
7	28.1
8	28.6
9	56.9
10	142.1
11	143.8
12	184.7
13	287.9
14	328.4
15	328.9
16	441.2
17	441.9
18	532.3
19	582.8
20	583.7
21	1081.8
22	1108.3
23	1108.8
24	1605.4
25	1638.5
26	1638.7
27	2470.1
28	2470.7
29	2717.1
30	3747.9
31	3757.2
32	3757.5
33	3758.1
